# Supplementary material for: Characterization of Volatile Compounds and Odorants in Different Sichuan Pepper Varieties in Tallow Hotpot
Source: Foods. 2025 Feb 13;14(4):627. doi: 10.3390/foods14040627 (PMC11854310; doi:10.3390/foods14040627)
Supplement: Supplementary file 1 [file foods-14-00627-s001.zip]

Archive with 1 entries (1 files):
- foods-3453159-supplementary.pdf
